# Supplementary material for: Increasing Ciliary ARL13B Expression Drives Active and Inhibitor-Resistant Smoothened and GLI into Glioma Primary Cilia
Source: Cells. 2023 Sep 26;12(19):2354. doi: 10.3390/cells12192354 (PMC10571910; doi:10.3390/cells12192354)
Supplement: Supplementary file 1 [file cells-12-02354-s001.zip]

Archive with 1 entries (1 files):
- cells-12-02354-supplementary.pdf
